# Supplementary material for: Endocytosis of Wnt ligands from surrounding epithelial cells positions microtubule nucleation sites at dendrite branch points
Source: PLoS Biol. 2025 Jan 6;23(1):e3002973. doi: 10.1371/journal.pbio.3002973 (PMC11703082; doi:10.1371/journal.pbio.3002973)
Supplement: S1 Table — Drosophila lines, and their sources, used in this study are shown in the table. (XLSX) [file pbio.3002973.s007.xlsx]

## Sheet: Sheet1
A. List of RNAi/mutants/overexpression lines used
Name	Abbreviation	Chromosome	VDRC/Bloomington #
UAS-gtub37c-RNAi	control	III	v25271
UAS-Evi/Wntless-RNAi	wls-A	III	v5215
UAS-Evi/Wntless-RNAi	wls-B	III	v5214
UAS-Porcupine-RNAi	por	III	v47864
UAS-Vang-RNAi	Vang	III	BL34354
UAS-Wingless-RNAi	wg-A	II	v104579
UAS-Wingless-RNAi	wg-B	III	BL32994
UAS-Wnt2-RNAi	Wnt2	III	BL29441
UAS-Wnt4-RNAi	Wnt4-A	III	BL29442
UAS-Wnt4-RNAi	Wnt4-B	II	v38010
UAS-Wnt5-RNAi	Wnt5	III	BL28534
UAS-Wnt6-RNAi	Wnt6-A	III	BL30493
UAS-Wnt6-RNAi	Wnt6-B	III	v26669
UAS-wntD-RNAi	wntD-A	III	BL28947
UAS-wntD-RNAi	wntD-B	II	v107727
UAS-Wnt10-RNAi	Wnt10	II	v100867
wntD[KO2]	wntD mutant	III	BL38408
wnt4-EMS23/CyO	Wnt4 mutant	II	BL6650
wnt4-C1/ CyO	Wnt4 mutant	II	BL6651
UAS-wntD	wntD OE	III	BL38409
UAS-Wnt4.G}4-6-1, P{UAS-Wnt4.G}4-6-2; P{UAS-Wnt4.G}13	Wnt4 OE	II and III	BL80070
P{UAS-wg.H.T:HA1}6C	wg OE	III	BL5918
shibire temperature-sensitive allele	Shits1	X	BL7068
UAS-shi-K44A/TM6B	shiDN	III	BL5822
Clathrin light chain-RNAi	Clc	III	BL27496
Clathrin heavy chain-RNAi	Chc	II	v103383
B. List of tagged constructs/drivers used
Name (abbreviation)	Source or reference	Chromosome	VDRC/Bloomington #
UAS-mCD8-mcherry	BDSC	III	BL27392
UAS-mCD8-GFP	BDSC	II	BL5137
P{QUAS-mtdTomato-3xHA} (QUAS-my-tdTomato)	BDSC	II	BL30004
TMC-QF	BDSC	II	BL66558
TMC-Gal4	BDSC	II	BL66557
A58-Gal4	Michael Galko's lab	III
repo-Gal4/Tm3Sb	BDSC	III	BL7415
QUAS-cytoplasmic-BFP (cyto-BFP)	this study	II
QUAS-gtub-GFP/CyO	this study	II
QUAS-EB1-GFP	this study	II
UAS-GFP-Clc/TM6B	Henry Chang's lab	III
AP-2α-GFSTF/SM6a	BDSC: Mi{MIC}AP-2alpha[MI06502]	II	BL42155
UAS-shi-GFP	Dynamin tagged with GFP from Rodrigo Fernandez-Gonzalez Lab	II
UAS-Rab5-GFP	BDSC: Expresses Rab5 protein with an N-terminal GFP tag under UAS control.	III	BL43336
221-gal4, UAS-Fz-GFP	fz from Gary Struh's lab; 221-gal4 from Wes Grueber's lab	III
UAS-arr-RFP	Weiner et al., 2020	II
UAS-dsh-GFP	Axelrod 2001	III
221-Gal4, UAS-Axin-GFP	Axin from Mariann Bienz's lab	III
UAS-Rab5-RFP	Zhang, Schulze et al., for plasmid, Weiner et al., 2020 - fly line	III
UAS-Rab4-RFP	BDSC	II	BL8505
221-Gal4, UAS-EB1-GFP	Rolls et al., 2007	III
UAS-RFP-Clc	Henry Chang's lab	II
Wntless-GFP	BDSC: GFP-tagged wls under control of endogenous wls regulatory sequences. The GFP tag is located on the luminal side of the ER.	III	BL94900
Wnt4-GFP	this study	II
UAS-dicer2-nls-BFP	Swope et al., 2022	III
UAS-iBlueberry	BDSC	III	BL64187
endogenous gTub23C-sf-GFP	Mukherjee et al., 2020
