# Supplementary material for: Endocytosis of Wnt ligands from surrounding epithelial cells positions microtubule nucleation sites at dendrite branch points
Source: PLoS Biol. 2025 Jan 6;23(1):e3002973. doi: 10.1371/journal.pbio.3002973 (PMC11703082; doi:10.1371/journal.pbio.3002973)
Supplement: S2 Table — Measurements used to generate the graphs in each figure are included in this Table. Raw image files are available upon request from the corresponding author. (XLSX) [file pbio.3002973.s008.xlsx]

## Sheet: Fig 1E
Branchpoint (Bp) to Non-Branchpoint (NBp) ratio - Each data point is calculated from one neuron's average intensity of BFP/GFP measured from Bp or NBp.
QUAS-cytoBFP	QUAS-γTubGFP
1.11359	5.30485
1.78726	5.03089
1.09505	5.90055
1.29142	6.90574
1.08429	6.2822
1.02461	5.19079
1.42102	5.86689
1.20124	3.65103
1.17796	6.37615
1.12668	4.27914
	5.45886
	4.03384
	6.18404
	6.66042
	3.35268
	6.6293
	5.2595
	3.77576
	5.27449
	4.50922
	5.55875

## Sheet: Fig 1G
Average γTubGFP fluorescence (Bp value - NBp value) : Each data point is calculated from one neuron's average intensity measured from all Bp or NBp in the ROI.
Control	wls-A
2428.47	6214.5
4411.52	5362.04
6165.85	5078.49
3679.38	6636.47
7939.92	7249.61
4197.45	3979.43
3298.05	4325.42
4157.26	2700.35
4323.76	2532.3
4666.26	4225.32
4410.52	2500.35

## Sheet: Fig 1I
Average γTubGFP fluorescence (Bp value - NBp value) : Each data point is calculated from one neuron's average intensity measured from all Bp or NBp in the ROI.
control	control-Bp	control-NBp	wls-A	wls-A-Bp	wls-A-NBp	wls-B	wls-B-Bp	wls-B-NBp	Porc	Porc-Bp	Porc-NBp	Vang	Vang-Bp	Vang-NBp
8250.23	10166.7	1916.49	7135.91	9384.37	2248.46	8586.15	10918	2331.88	7619.43	10930.4	3310.95	7158.93	9929.92	2770.99
10325.5	12887.1	2561.6	7247.28	9247.87	2000.58	8084.82	9714.1	1629.28	16851.5	19836.8	2985.26	5656.29	7582.48	1926.19
11516.8	13866.9	2350.11	6013.14	8296.48	2283.34	8568.67	11512.5	2943.84	4563.21	6880.77	2317.56	9626.23	12729.6	3103.37
16237.6	18987.1	2749.46	9424.98	11710.1	2285.13	9360.46	11501.4	2140.9	4413.81	6976.05	2562.24	8809.22	10934.7	2125.51
18283.4	21744.8	3461.33	3133.37	5425.19	2291.82	8804.2	10573.1	1768.91	9282.87	10897.5	1614.61	8914.8	11321	2406.22
8820.82	10925.6	2104.81	7198.77	9681.64	2482.87	3474.74	4961.52	1486.78	9951.5	12231.4	2279.94	9686.88	12392.2	2705.34
14944.2	18014.8	3070.58	6371.02	7756.7	1385.69	15216.7	17780.2	2563.52	11558.9	14134.8	2575.96	12512.6	15451.8	2939.2
8215.54	11314.5	3099	8717.98	10478.1	1760.14	4640.29	6403.74	1763.45	6239.31	7867.47	1628.16	12141.8	14255	2113.22
10340.7	12264.2	1923.45	6940.24	9551.21	2610.97	6036.07	7628.22	1592.14	8903.73	11782.9	2879.15	11426	14080	2654.04
10548.7	13765.6	3216.91	5918.37	8667.38	2749.02	7920.12	9518.57	1598.45	5108.35	7678.07	2569.72	10517	12871.2	2354.2
9424.76	11538.5	2113.71	7650.43	9551.46	1901.03	10672.4	12391.8	1719.4	7654.47	10841.4	3186.89	18035.7	19950.7	1915
11128.7	14796.8	3668.17	4169.34	5604.3	1434.96	6110.58	7828.02	1717.45	8502.56	11281.3	2778.78	10307	12846.7	2539.7
11428.7	13633.3	2204.59	7736.32	9555.18	1818.86	10301.7	12160.8	1859.1	8189.96	11001.6	2811.62
12865.1	15137.9	2272.82	8736.36	11398.7	2662.38	9083.54	10982.6	1899.09	8535.14	12805.3	4270.12
4081.93	5816.94	1735.01	12862.9	14881.2	2018.33	10675.1	12878.9	2203.8	8613.72	12930.1	4316.38
11746.9	13833.6	2086.74	5290.99	6947.03	1656.03	9817.51	12050.7	2233.17	8447.16	11350	2902.81
8706.11	10750	2043.93	3072.14	5341.82	2269.68	10668.5	12073.7	1405.15	16533	18823.3	2290.22
6095.88	8291.99	2196.11	14628.1	17331.3	2703.21	6348.2	9197.16	2848.96	6137.36	8852.09	2714.72
10608.5	13090.3	2481.82	7084.97	9319.39	2234.41	7008.51	10567	3558.51	3272.44	6478.73	3206.29
6520.68	8378.83	1858.15	5770.51	8467.59	2697.09	10413.7	11911.1	1497.41
			4961.29	9049.24	4087.95
			7460.63	9787.76	2327.13
			6767.98	8518.63	1750.66
			6056.39	8045.64	1989.25
			4417.7	7229.72	2812.02
			8430.55	12369.2	3938.63
			14539.4	17060.9	2521.55
			9588	12976.7	3388.68
			6867.2	11607.3	4740.13
			5913.61	8481.77	2568.16
			5088.11	7459.98	2371.87
			3585.92	5237.42	1651.5
			10004	12358	2354.02
			11021.9	13594.3	2572.42
			8418.76	10489.4	2070.6
			8558.74	12382.7	3823.92
			6153.03	7979.82	1826.79

## Sheet: Fig 2B
Average γTubGFP fluorescence (Bp value - NBp value) : Each data point is calculated from one neuron's average intensity measured from all Bp or NBp in the ROI.
control	control-Bp	control-NBp	wg-A	wg-Bp	wg-NBp	Wnt5	Wnt5-Bp	Wnt5-NBp	Wnt2	Wnt2-Bp	Wnt2-NBp	Wnt4-A	Wnt4-A-Bp	Wnt4-A-NBp	wntD-B	wntD-B-Bp	wntD-B-NBp	Wnt6-A	Wnt6-A-Bp	Wnt6-A-NBp	Wnt4-B	Wnt4-B-Bp	Wnt4-B-NBp	wnt10	wnt10-Bp	wnt10-NBp	wntD-A	wntD-A-Bp	wntD-A-NBp	wg-B	wg-B-Bp	wg-B-NBp	Wnt6-B	wnt6-B-Bp	wnt6-B-NBp
8250.23	10166.7	1916.49	8772.15	12163.3	3391.12	11962	14572.1	2610.07	12598.1	15022.6	2424.48	11086.1	14070.1	2984.02	4795.13	6926.01	2130.88	8025.99	11663.3	3637.27	5323.97	7939.85	2615.89	9777.08	12308.6	2531.51	6443.54	8776.94	2333.39	6075.97	9835.32	3759.35	5132.19	7097.85	1965.66
10325.5	12887.1	2561.6	13592.8	16171	2578.22	8959.78	11791.5	2831.71	12726	15149.8	2423.86	9478.2	12960	3481.78	4238.52	5990.05	1751.52	13020.3	16718.9	3698.56	7489.94	9167.29	1677.35	7544.89	10573.6	3028.75	9183.16	11311	2127.89	6600.21	8707.28	2107.07	18727.3	21556.3	2829.02
11516.8	13866.9	2350.11	9593.04	12324.1	2731.06	7399.29	10566.7	3167.38	12877.8	16035.3	3157.49	11348.9	13564.9	2216	6943.24	8812.75	1869.52	6335.19	8368.01	2032.82	7808.17	10804.6	2996.45	12438.3	14629.3	2191	8585.98	9964.5	1378.52	5617.29	7417.61	1800.32	9310.1	11333	2022.91
16237.6	18987.1	2749.46	11566.6	13162.9	1596.28	6796.31	11412.2	4615.91	9634.4	16416.3	1781.93	5710.95	8120.83	2409.88	7038.81	8376.47	1337.65	11194.8	13458.4	2263.61	10011.3	13866.4	3855.02	10494	13148.3	2654.3	9309.1	11350.9	2041.84	6714.8	8775.8	2061	7282.78	10880.5	3597.71
18283.4	21744.8	3461.33	12189.7	15274.1	3084.34	11286.4	13373.1	2086.74	10527.8	13543	3015.3	6848.23	10239	3390.81	11414.3	13760.2	2345.83	9402.03	11892.4	2490.33	11406.1	14758.9	3352.74	7814.9	10052.5	2237.58	11697.4	13560.9	1863.5	6798.81	8595.15	1796.33	10776.5	12606	1829.52
8820.82	10925.6	2104.81	6042.19	8593.06	2550.86	8794.43	10706.2	1911.75	10342.2	13194.6	2852.39	5187.12	7994.73	2807.61	7888.87	9900.54	2011.67	9753.55	11793.3	2039.78	4705.54	6790.81	2085.27	13930.5	15859.7	1929.21	6725.19	8490.22	1765.03	9661.83	11008.3	1346.46	13806.5	15665.6	1859.12
14944.2	18014.8	3070.58	4442.91	6494.6	2051.7	11870.6	14831.5	2960.91	16587.3	19398.9	2811.65	10539.3	13083.5	2544.18	6800.78	8332.17	1531.39	5280.12	6967.76	1687.63	7387.04	10675.8	3288.81	8791.58	11279	2487.39	7013.38	9224.77	2211.39	7351.37	9317.03	1965.66	10448.5	12098.5	1650.08
8215.54	11314.5	3099	5128.23	7019.03	1890.79	7273.05	9912.35	2639.29	9504.84	12367.6	2862.78	7717.22	11579.3	3862.04	11622.9	14497.5	2874.57	6978.16	9406.3	2428.14	4236.06	6763.45	2527.39	8634.88	10167.5	1532.6	8443.33	9766.8	1323.46	8312.12	11232.2	2920.08	14187.2	16124.6	1937.38
10340.7	12264.2	1923.45	13021.6	15253.8	2232.18	6098.78	8232.27	2133.49	9196.71	17177.1	2980.38	6731.75	9528.74	2796.99	9769.08	13034.7	3265.61	9682.42	11962.4	2279.95	3041.72	6074.99	3033.26	8194.11	10481.6	2287.54	5093.32	6455.92	1362.6	6736.64	9457.98	2721.33	16317	18831.9	2514.83
10548.7	13765.6	3216.91	8912.52	10744.6	1832.09	4502.93	5813.02	1310.09	11500.7	14525.9	3025.26	4323.92	6561.78	2237.86	6339.9	8394.31	2054.41	11331.2	13820.5	2489.36	6105.84	8543.92	2438.08	8083.15	10478.3	2395.13	11372.7	14520.1	3147.39	10762.4	13009.6	2247.21	11055.9	12221.1	1165.28
9424.76	11538.5	2113.71	15119	17555.6	2436.63	9579.59	11241.9	1662.26	9541.68	11868.6	2326.97	10429.9	12832.6	2402.65	7283.63	9059.81	1776.18	8445.09	10606.5	2161.39	5578.14	7659.83	2081.69	16739.9	19445.3	2705.42	13743.2	16321.1	2577.85	9124.91	11471.8	2346.93	11092.5	14647.5	3554.99
11128.7	14796.8	3668.17	6240.66	8987.02	2746.36	18274.8	21219.7	2944.89	12635.9	14931	2295.06	8319.25	10473	2153.74	3877.81	5846.06	1968.25	11561	13920.9	2359.83	6534.64	9227.51	2692.87	7812.53	10099.8	2287.27	5459.76	6729.78	1270.02	8518.33	10815.4	2297.1	12792.5	14270.2	1477.73
11428.7	13633.3	2204.59	13935.2	15523.8	1588.57	12065.8	15245.4	3179.59	13689	16573.2	2884.2	12881.8	15469.1	2587.35	8199.76	10967.4	2767.6	8130.3	10595.2	2464.92	9221.33	12654.8	3433.51	12660.7	14520.6	1859.82	6209.42	7844.44	1635.02	13378.6	15846.3	2467.7	8645.43	10470.3	1824.91
12865.1	15137.9	2272.82	11202.6	13633.9	2431.26	7970.47	10844.2	2873.77	8540.12	11067.3	2527.18	11381.3	14672.5	3291.13				8869.65	10725.5	1855.82	4501.35	6576.89	2075.53	13775.9	16163.6	2387.68	7584.35	10154.7	2570.37	12093.3	14968.5	2875.16	9508.74	11158.7	1649.93
4081.93	5816.94	1735.01	4463.05	6644.45	2181.4	8920.58	10938	2017.48	7710.52	9664.29	1953.77	10456.5	12324.2	1867.68				7104.07	8728.99	1624.92	6795.09	9329.93	2534.84	10089.6	11455.9	1366.23	7486.73	9782.29	2295.56	13851.2	17932.4	4081.18	7114.92	9031.93	1917.02
11746.9	13833.6	2086.74	8156.51	11211.9	3055.43	11995.1	14303.1	2308.07				13183.8	16113.4	2929.62				14659.6	17278.6	2618.99	10674.8	13513.9	2839.11	11087.4	13407.6	2320.2	6954.44	8360.51	2406.06	10253	12043.3	1790.27	7313.9	9460.88	2146.98
8706.11	10750	2043.93	16663.3	20176.4	3513.08	7386.3	9513.92	2127.62				11679.1	13378	1698.93				12209.4	15476.7	3267.35	7665.89	9508.43	1842.54	11113.8	13421.5	2307.76	7327.68	9623.29	2295.61	10802.8	13222.2	2419.46	6166.27	8426.6	2260.33
6095.88	8291.99	2196.11	16464.2	19776.5	3312.35	14728.6	17800.4	3071.8				11115.2	13763.9	2648.63				10730.3	15244.7	4514.45	9774.06	12716.3	2942.28	11175.4	14811.5	3636.14	8273.98	10604	2330.03	17314.7	20972.4	3657.76	9149.22	12120.4	2971.15
10608.5	13090.3	2481.82	9350.72	11829.2	2478.46	5792.75	8496.69	2703.94										12543.5	16631.3	4087.84	9115.81	11467.4	2351.59	9311.21	12074.2	2762.95	11320.7	13625.2	2304.5	10307.2	13220.9	2913.66	8280.73	10312.3	2031.61
6520.68	8378.83	1858.15	6218.21	7547.46	1329.25	11963.2	16123.2	4159.98										14034.1	15992.1	1957.95	5068.65	8230.62	3161.97	9904.69	12695.4	2790.66	6930.62	9670.69	2740.07	8007.15	10492.7	2485.56
						18144.4	21382.5	3238.08										11149	14084.2	2935.17	7259.81	10243	2983.23	5782.73	7916.41	2133.68	6807.53	9524.35	2716.81	12176.3	15695	3518.65
																		13541.7	16363.3	2821.57				13687.5	17043.9	3356.39	10046.3	12230.4	2184.14
																		11268.1	15203	3934.9				7419.47	9267.56	1848.09	5465.93	8435.69	2969.76
																								11484.2	13926.8	2442.55	9267.56	11634.1	2366.55
																								12435.4	14809	2373.61	11525	14327	2801.97
																											6954.52	9655.25	2700.72
																											7265.69	8712.07	1446.38
																											6001	7476.05	1475.05
																											7143.59	9270.12	2126.53
																											8569.09	10981.8	2412.68
																											6678.01	8979.15	2301.14

## Sheet: Fig 2C
Average γTubGFP fluorescence (Bp value - NBp value) : Each data point is calculated from one neuron's average intensity measured from all Bp or NBp in the ROI.
Control	wntD
5465.06	2750.42
9594.58	5465.06
12783	3696.7
9949.71	9232.53
7627.07	3096.92
6586.08	5443.42
12359.3	8083.05
8951.51	3407.23
7045.47	5565.47
6552.55	3534.91
9892.31	11425.8
8113.95	6387.41
7891.34	7297.69
13168.3	3894.15
7522.94	2281.71
11340.8	9883.39
11425.8	4306.27
	6032.16
	7695.25
	1982.71

## Sheet: Fig 2D
Average γTubGFP fluorescence (Bp value - NBp value) : Each data point is calculated from one neuron's average intensity measured from all Bp or NBp in the ROI.
Control	Wnt4
8428.69	665.361
22243.9	5985
18819.6	426.804
10974.2	1951.09
12467.1	8468.9
7091.12	5114.23
5310.72	1522.81
9986.44	5992
4408.57	5295.72
5181.64	2443.31
9814.59	4210.77
4316.6	12112
4633.75	8396.49
5393.64	3208.74
4164.45	5143.44
5372.06	5703.25
3826.81
10676.6
6036.77
6513.84

## Sheet: Fig 3B
Number of EB1 comet numbers per micron from each neuron.
Uncut-control	control 8hpa	Uncut-wls	wls 8hpa	Uncut-wntD	wntD-8hpa	Uncut-Wnt4	Wnt4-8hpa
0.153846	0.336562	0.0658126	0.425532	0.173828	0.52115	0.14871	0.0238095
0.162602	0.617841	0.210354	0.0666667	0.318979	0.611354	0.0813471	0.0999575
0.135497	0.284239	0.205888	0.219337	0.158695	0.238175	0.484209	0.193147
0.219479	0.501893	0.0715768	0.213333	0.308483	0.128475	0.356633	0.0973741
0.205444	0.289457	0.345185	0.357143	0.126119	0.092584	0.0962865	0.101085
0.259259	0.304868	0.137828	0.226244	0.138793	0.153846	0.288129	0.26423
0.390498	0.646743	0.239029	0.234114	0.146135	0.115161	0.238981	0.155328
0.18421	0.31916	0.0821794	0.16	0.0561798	0.202361	0.182569	0.253807
0.19428	0.181291	0.267023	0.0678357	0.226563	0.295567	0.404308	0.393887
0.194444	0.440758	0.292407	0.309024	0.333333	0.217391	0.16009	0.121705
0.212264	0.277778	0.13504	0.152462			0.131291	0.471847
0.151229	0.237718	0.253698	0.103292			0.158325	0.281326
0.0653595			0.0892061			0.328383	0.28384
0.213675			0.162993			0.273995	0.179442
0.245232			0.0649035				0.278077
			0.256304
			0.195427
			0.150421
			0.0774633

## Sheet: Fig 3E
Number of EB1 comet numbers per micron from each neuron.
Uncut-control	wntD-OE	wnt4-OE
0.153846	0.201275	0.386507
0.162602	0.294118	0.108342
0.135497	0.571483	0.240964
0.219479	0.392157	0.39382
0.205444	0.26213	0.572013
0.259259	0.434157	0.431373
0.390498	0.178862	0.330578
0.18421	0.327478	0.269724
0.19428	0.148787	0.227335
0.194444	0.361844	0.323887
0.212264	0.52063	0.364146
0.151229	0.387091	0.515021
0.0653595	0.186816	0.526316
0.213675	0.122549	0.189459
0.245232	0.369318	0.280767
	0.341394	0.328551
	0.192498	0.273793

## Sheet: Fig 3H
Number of spawning events per neuron
1. control		2. wntD-OE		3. wnt4-OE
Bp	NBp	Bp	NBp	Bp	NBp
0	0
		0	0
				10
2	0	6	0		0
				3
		7	0
4	0				0
		7	1	4
4	2				0
		8	1	6
					1
7	1
		6	1	11
					3
2	2			3
		8	0
					0
				3
13	1	6	0		0
				6
5	0		1		1
		5		1
3			0		0
	1	3		4
2
					0
	0
0			0	7
		11
	0				0
0
			0	5
	0	4			0
0
			0	5
	0	1
0					2
				3
	0		2
2		12			0
	0
3			0	8
		11
					0
	0			6
4	1		0
		5			0
				3
					0
		2	2

## Sheet: Fig 4D + E
Fig 4D:							Fig 4E:
The occupancy was calculated by:							The total number of puncta at Bp or NBp regions were counted in each neuron from 3x zoomed-in images of dendrites.
# of puncta at bp / total # of bp
clc	AP2						clc		AP2
0.75	1						At Bp	At NBp	At Bp	At NBp
0.666667	1						13	1	9	0
0.75	1						10	4	4	0
1	0.5						5	2	6	0
0.8	0.571429						11	2	3	0
1	0.6						6	1	5	1
1	1						8	4	3	0
1	1						8	1	4	0
1	1						15	3	5	0
1	0.6						11	1	6	0
1	0.6						11	1	3	0
	0.833333						11	3	4	1
	0.714286					Sum	109	23	7	0
						Fraction	0.825758	0.174242	6	0
									65	2	Sum
									0.970149	0.0298507	Fraction
4F: Fraction of Clc puncta that can colocalize with AP2-alpha:
# stationary Clc puncta at bp	# of clc stationary that colocalize with AP2alpha	# of AP2alpha puncta at BP
6	6	6
2	1	1
4	3	3
8	8	8
6	5	5
5	5	5
5	5	5
3	3	3
5	5	5
5	5	5
49	46	46

[truncated: 16 more sheets: Fig 5B, Fig 5D, Fig 5E, Fig 6D, Fig 7 B+D, Fig 7F, Fig 8B, Fig 8E, Fig S1B, Fig S1C, Fig S1D, Fig S1E, Fig S2, Fig S5 BandC, Fig S6BandC, Fig S6D]
